# Supplementary material for: Molecular Genotyping of Circulating Enterovirus in the Lazio Region from 2012 to 2023
Source: Viruses. 2024 Jun 24;16(7):1013. doi: 10.3390/v16071013 (PMC11281471; doi:10.3390/v16071013)
Supplement: Supplementary file 1 [file viruses-16-01013-s001.zip]

Archive with 2 entries (2 files):
- viruses-2985006-File S1.pdf
- viruses-2985006-supplementary.xlsx
