# Supplementary material for: Molecular Genotyping of Circulating Enterovirus in the Lazio Region from 2012 to 2023
Source: Viruses. 2024 Jun 24;16(7):1013. doi: 10.3390/v16071013 (PMC11281471; doi:10.3390/v16071013)
Supplement: Supplementary file 1 [file viruses-16-01013-s001.zip › viruses-2985006-supplementary.xlsx]

## Sheet: Foglio1
accession number
>gi|1171120|gb|U22521.1|ETU22521 Human enterovirus 71 polyprotein gene, complete cds
>gi|198041325|dbj|AB426609.1| Human enterovirus 107 genomic RNA, complete genome, strain: TN94-0349
>gi|198041323|dbj|AB426608.1| Human enterovirus 98 genomic RNA, complete genome, strain: T92-1499
>gi|117574536|gb|DQ902713.1| Human enterovirus 100 isolate BAN2000-10500, complete genome
>gi|402830005|gb|JQ397329.1| Human enterovirus 74 strain Rikaze-136/XZ/CHN/2010, complete genome
>gi|33317934|gb|AF465518.1| Human echovirus 2 strain Cornelis, complete genome
>gi|15809621|gb|AY036579.1| Human echovirus 7 strain Wallace polyprotein gene, complete cds
>gi|6650684|gb|AF114384.1| Coxsackievirus B6 strain Schmitt, complete genome
>AF029859.2 Echovirus 1 (strain Farouk / ATCC VR-1038) polyprotein precursor, gene, complete cds
>gi|402535146|gb|JX514943.1| Human enterovirus C105 polyprotein gene, complete cds
>gi|33304562|gb|AF499641.1| Human coxsackievirus A19 strain 8663, complete genome
>gi|33304558|gb|AF499639.1| Human coxsackievirus A17 strain G12, complete genome
>gi|33304554|gb|AF499637.1| Human coxsackievirus A13 strain Flores, complete genome
>gi|33304550|gb|AF499635.1| Human coxsackievirus A1 strain Tompkins, complete genome
>gi|33317924|gb|AF465513.1| Human coxsackievirus A18 strain G-13, complete genome
>gi|33304564|gb|AF499642.1| Human coxsackievirus A20 strain IH35, complete genome
>gi|40068428|gb|AY421760.1| Human coxsackievirus A2 strain Fleetwood, complete genome
>gi|40068430|gb|AY421761.1| Human coxsackievirus A3 strain Olson, complete genome
>gi|40068432|gb|AY421762.1| Human coxsackievirus A4 strain High Point, complete genome
>gi|40068434|gb|AY421763.1| Human coxsackievirus A5 strain Swartz, complete genome
>gi|40068436|gb|AY421764.1| Human coxsackievirus A6 strain Gdula, complete genome
>gi|40068438|gb|AY421765.1| Human coxsackievirus A7 strain Parker, complete genome
>gi|40068440|gb|AY421766.1| Human coxsackievirus A8 strain Donovan, complete genome
>gi|40068442|gb|AY421767.1| Human coxsackievirus A10 strain Kowalik, complete genome
>gi|40068444|gb|AY421768.1| Human coxsackievirus A12 strain Texas-12, complete genome
>gi|40068446|gb|AY421769.1| Human coxsackievirus A14 strain G-14, complete genome
>gi|458298|gb|U05876.1|CAU05876 coxsackievirus A16 G-10, complete genome
>gi|56799470|gb|AY697458.1| Human enterovirus 76 polyprotein gene, complete cds
>gi|56799472|gb|AY697459.1| Human enterovirus 89 polyprotein gene, complete cds
>gi|56799474|gb|AY697460.1| Human enterovirus 90 polyprotein gene, complete cds
>gi|56799476|gb|AY697461.1| Human enterovirus 91 polyprotein gene, complete cds
>gi|405779213|gb|JX312064.1| Human coxsackievirus B3 strain Nancy, complete genome
>gi|33111998|emb|AJ493062.2| Human enterovirus 77 gene for polyprotein, genomic RNA, isolate CF496-99
>gi|61608286|gb|AY843300.1| Human enterovirus 82 strain USA/CA64-10390, complete genome
>gi|61608279|gb|AY843298.1| Human enterovirus 80 strain USA/CA67-10387, complete genome
>gi|61608282|gb|AY843299.1| Human enterovirus 81 strain USA/CA68-10389, complete genome
>gi|61608274|gb|AY843297.1| Human enterovirus 79 strain USA/CA79-10384, complete genome
>gi|198041327|dbj|AB426610.1| Human enterovirus 79 genomic RNA, complete genome, strain: NH95-0601
>gi|198041329|dbj|AB426611.1| Human enterovirus 97 genomic RNA, complete genome, strain: DT94-0227
>gi|28610113|gb|AF524866.1| Human echovirus 9 strain Barty, complete genome
>gi|17224901|gb|AF317694.1| Human echovirus 18 strain Metcalf polyprotein gene, complete cds
>gi|17224872|gb|AF311938.1| Human echovirus 30 strain Bastianni, complete genome
>gi|17224874|gb|AF311939.1| Human coxsackievirus B4 strain E2 variant, complete genome
>gi|61608311|gb|AY843308.1| Human enterovirus 101 strain CIV03-10361, complete genome
>gi|61608305|gb|AY843306.1| Human enterovirus 88 strain BAN01-10398, complete genome
>gi|61608299|gb|AY843304.1| Human enterovirus 86 strain BAN00-10354, complete genome
>gi|61608293|gb|AY843302.1| Human enterovirus 77 strain USA/TX97-10394, complete genome
>gi|61608308|gb|AY843307.1| Human enterovirus 97 strain BAN99-10355, complete genome
>gi|61608302|gb|AY843305.1| Human enterovirus 87 strain BAN01-10396, complete genome
>gi|61608296|gb|AY843303.1| Human enterovirus 85 strain BAN00-10353, complete genome
>gi|61608290|gb|AY843301.1| Human enterovirus 83 strain USA/CA76-10392, complete genome
>gi|6650682|gb|AF114383.1| Coxsackievirus B5 strain Faulkner, complete genome
>gi|4406135|gb|AF085363.1| Coxsackievirus B2 strain Ohio-1 polyprotein gene, complete cds
>gi|4378011|gb|AF083069.1| Echovirus 5, complete genome
>gi|34485453|gb|AY302557.1| Human echovirus 4 strain Pesacek complete genome
>gi|34485449|gb|AY302555.1| Human echovirus 32 strain PR-10 complete genome
>gi|34485445|gb|AY302553.1| Human echovirus 3 strain Morrisey complete genome
>gi|34485441|gb|AY302551.1| Human echovirus 27 strain Bacon complete genome
>gi|34485437|gb|AY302549.1| Human echovirus 25 strain JV-4 complete genome
>gi|34485433|gb|AY302547.1| Human echovirus 21 strain Farina complete genome
>gi|34485425|gb|AY302543.1| Human echovirus 17 strain CHHE-29 complete genome
>gi|34485421|gb|AY302541.1| Human echovirus 15 strain CH 96-51 complete genome
>gi|34485417|gb|AY302539.1| Human echovirus 13 strain Del Carmen complete genome
>gi|34485459|gb|AY302560.1| Enterovirus 69 strain Toluca-1 complete genome
>gi|34485455|gb|AY302558.1| Human echovirus 6 strain D'Amori complete genome
>gi|34485451|gb|AY302556.1| Human echovirus 33 strain Toluca-3 complete genome
>gi|34485447|gb|AY302554.1| Human echovirus 31 strain Caldwell complete genome
>gi|34485443|gb|AY302552.1| Human echovirus 29 strain JV-10 complete genome
>gi|34485439|gb|AY302550.1| Human echovirus 26 strain Coronel complete genome
>gi|34485435|gb|AY302548.1| Human echovirus 24 strain DeCamp complete genome
>gi|34485431|gb|AY302546.1| Human echovirus 20 strain JV-1 complete genome
>gi|34485427|gb|AY302544.1| Human echovirus 19 strain Burke complete genome
>gi|34485423|gb|AY302542.1| Human echovirus 16 strain Harrington complete genome
>gi|34485419|gb|AY302540.1| Human echovirus 14 strain Tow complete genome
>gi|27657696|gb|AY167106.1| Human echovirus 11 strain Mor/M/82 polyprotein gene, complete cds
>gi|49425036|gb|AY556057.1| Enterovirus 74 strain USA/CA75-10213, complete genome
>gi|50604532|gb|AY673831.1| Human coxsackievirus B3 strain GA, complete genome
>gi|323417|gb|M16560.1|CXA1G Coxsackievirus B1, complete genome
>gi|117574534|gb|DQ902712.1| Human enterovirus 84 isolate CIV2003-10603, complete genome
>gi|94449174|gb|DQ480420.1| Human coxsackievirus B4 strain Tuscany, complete genome
>gi|1063277|emb|X92886.1| Echovirus 9 (strain Barty), complete genome
>gi|2058304|emb|X77708.1| Echovirus type 12, prototype Travis complete RNA genome
>gi|769799|emb|X84981.1| Echovirus 9 (strain Hill), complete genome
>gi|590122442|gb|KF990476.1| Human enterovirus 106 isolate 148/YN/CHN/12, complete genome
>gi|410832934|gb|JX961708.1| Human enterovirus C118 strain ISR10, complete genome
>gi|403494947|gb|JX262382.1| Human enterovirus C117 strain LIT22, complete genome
>gi|402535144|gb|JX514942.1| Human enterovirus C116 polyprotein gene, complete cds
>gi|33317926|gb|AF465514.1| Human coxsackievirus A20 strain IH Pool 35, complete genome
>gi|33304566|gb|AF499643.1| Human coxsackievirus A22 strain Chulman, complete genome
>gi|33304556|gb|AF499638.1| Human coxsackievirus A15 strain G9, complete genome
>gi|33304552|gb|AF499636.1| Human coxsackievirus A11 strain Belgium-1, complete genome
>gi|346988339|gb|JF260926.1| Human enterovirus 99 isolate HEV-99_68229, complete genome
>gi|344939767|gb|JN228097.1| Human coxsackievirus A24, complete genome
>gi|148330780|gb|DQ995648.1| Human coxsackievirus A22 strain USA75-10624, complete genome
>gi|148330778|gb|DQ995644.1| Human coxsackievirus A13 strain USA/Ca98-10615, complete genome
>gi|146150671|gb|EF015012.1| Human enterovirus 99 strain USA-Ok85-10627 polyprotein gene, complete cds
>gi|146325040|gb|EF015021.1| Human coxsackievirus A20 strain CVA20a-Tulane polyprotein gene, complete cds
>gi|146325038|gb|EF015019.1| Human coxsackievirus A20 strain CVA20b-Cecil polyprotein gene, complete cds
>gi|155970462|gb|EF555645.1| Human enterovirus 102, complete genome
>gi|146324957|gb|EF026081.1| Human coxsackievirus A24 strain Joseph, complete genome
>gi|155970460|gb|EF555644.1| Human enterovirus 99, complete genome
>gi|33304568|gb|AF546702.1| Human coxsackievirus A21 strain Kuykendall, complete genome
>gi|61112|emb|X04468.1| Poliovirus type 3 strain 23127 complete genome
>gi|61252|emb|V01149.1| Human poliovirus 1 Mahoney, complete genome
>gi|164420616|emb|AM884184.1| Human poliovirus 2, complete genome, genomic RNA, isolate VDPV MAD005
gi|332182788|gb|HQ415759.1| Human enterovirus 96 strain 09228C1, complerte genome
>JX393302.1 Human enterovirus C105 strain PER153 polyprotein gene, complete cds
>gi|9626436|ref|NC_001430.1| Human enterovirus D, complete genome
>gi|380309325|gb|JQ074189.1| Human enterovirus 71 strain EV71/Jinan1005, complete genome
>gi|118419899|gb|DQ916376.1| Human enterovirus 94 isolate E210, complete genome
>gi|221262|dbj|D00820.1|EV70CG Human enterovirus 70 genomic RNA, complete genome, strain: J670/71
>gi|41019061|gb|AY426531.1| Human enterovirus 68 strain Fermon, complete genome
